# Supplementary material for: One-Step Preparation of PVDF/GO Electrospun Nanofibrous Membrane for High-Efficient Adsorption of Cr(VI)
Source: Nanomaterials (Basel). 2022 Sep 8;12(18):3115. doi: 10.3390/nano12183115 (PMC9503595; doi:10.3390/nano12183115)
Supplement: Supplementary file 1 [file nanomaterials-12-03115-s001.zip]

Archive with 1 entries (1 files):
- nanomaterials-1895878-supplementary.pdf
